# Supplementary material for: Urinary actin, as a potential marker of sepsis-related acute kidney injury: A pilot study
Source: PLoS One. 2021 Jul 26;16(7):e0255266. doi: 10.1371/journal.pone.0255266 (PMC8312921; doi:10.1371/journal.pone.0255266)
Supplement: S1 Table — Additional demographic, clinical and laboratory data of control, septic and sepsis-related AKI patients. (XLSX) [file pone.0255266.s001.xlsx]

## Sheet: Patient clinical data
No.	Group (control: 0; sepsis: 1; sepsis + AKI: 2)	Age	Gender (female: 0; male: 1)	Cardiovascular disease (0: no; 1: yes)	Diabetes (0: no; 1: yes)	Chronic kidney disease (0: no; 1: yes)	KDIGO CKD staging (no CKD: 0; GFR (G1, G2, G3a, G3b, G4, G5) and Albuminuria (A1, A2, A3) staging)	Pulmonary disease (0: no; 1: yes)	Immunological disease (0: no; 1: yes)	Malignancy (0: no; 1: yes)	Admission (internal medicine: 0; surgical: 2)	ICU stay (days)	30-day survival (0: yes; 1: exitus)	Renal replacement therapy (0: no; 1: yes)	Mechanical ventilation (0: no; 1: yes)	Horowitz quotient (PaO2/FiO2)	Vasopressor support (0: no; 1: yes)	Hydrocortisone supplementation (0: no; 1: yes)	Elevated lactate levels (>2 mmol/L) (0: no; 1: yes)	Thrombocytopenia (0: no; 1: yes)	Acute liver failure (0: no; 1: yes)	APACHE II	SAPS II	SOFA	AKI (0: no; 1: Se-Creatinine > 26.5 µmol/L increase within 48h OR Se-Creatinine >1.5x increase from the baseline OR Diuresis < 0.5ml/kg/h for 6h)	Organ dysfunctions (1; 2; ≥3)	Microbiology (0: unidentified; 1: Gram + bacteria; 2: G - bacteria; 3: fungi; 4: mixed)	-
C1	0	57	0	1	0	0	0	0	0	0	-	-	-	-	-	-	-	-	-	-	-	-	-	-	-	-	-
C2	0	56	0	1	0	0	0	0	0	0	-	-	-	-	-	-	-	-	-	-	-	-	-	-	-	-	-
C3	0	54	0	1	0	0	0	0	0	0	-	-	-	-	-	-	-	-	-	-	-	-	-	-	-	-	-
C4	0	57	1	0	0	0	0	0	0	0	-	-	-	-	-	-	-	-	-	-	-	-	-	-	-	-	-
C5	0	45	0	0	0	0	0	0	0	0	-	-	-	-	-	-	-	-	-	-	-	-	-	-	-	-	-
C6	0	52	0	0	0	0	0	0	1	0	-	-	-	-	-	-	-	-	-	-	-	-	-	-	-	-	-
C7	0	57	0	1	0	0	0	0	0	0	-	-	-	-	-	-	-	-	-	-	-	-	-	-	-	-	-
C8	0	46	0	0	0	0	0	0	0	0	-	-	-	-	-	-	-	-	-	-	-	-	-	-	-	-	-
C9	0	54	0	1	0	0	0	0	0	0	-	-	-	-	-	-	-	-	-	-	-	-	-	-	-	-	-
C10	0	57	0	0	0	0	0	0	0	0	-	-	-	-	-	-	-	-	-	-	-	-	-	-	-	-	-
C11	0	52	0	0	0	0	0	0	0	0	-	-	-	-	-	-	-	-	-	-	-	-	-	-	-	-	-
C12	0	54	0	0	0	0	0	0	1	0	-	-	-	-	-	-	-	-	-	-	-	-	-	-	-	-	-
C13	0	55	0	0	0	0	0	1	0	0	-	-	-	-	-	-	-	-	-	-	-	-	-	-	-	-	-
C14	0	46	0	0	0	0	0	0	0	0	-	-	-	-	-	-	-	-	-	-	-	-	-	-	-	-	-
C15	0	50	0	0	1	0	0	0	0	0	-	-	-	-	-	-	-	-	-	-	-	-	-	-	-	-	-
C16	0	73	1	1	1	0	0	0	0	0	-	-	-	-	-	-	-	-	-	-	-	-	-	-	-	-	-
C17	0	57	1	1	1	0	0	0	0	0	-	-	-	-	-	-	-	-	-	-	-	-	-	-	-	-	-
C18	0	47	1	1	1	0	0	0	0	0	-	-	-	-	-	-	-	-	-	-	-	-	-	-	-	-	-
C19	0	66	1	1	0	0	0	0	0	0	-	-	-	-	-	-	-	-	-	-	-	-	-	-	-	-	-
C20	0	49	1	1	0	0	0	0	0	0	-	-	-	-	-	-	-	-	-	-	-	-	-	-	-	-	-
C21	0	53	1	0	0	0	0	0	0	0	-	-	-	-	-	-	-	-	-	-	-	-	-	-	-	-	-
C22	0	46	1	0	0	0	0	0	0	0	-	-	-	-	-	-	-	-	-	-	-	-	-	-	-	-	-
C23	0	47	1	1	0	0	0	0	0	0	-	-	-	-	-	-	-	-	-	-	-	-	-	-	-	-	-
C24	0	51	1	0	0	0	0	0	0	0	-	-	-	-	-	-	-	-	-	-	-	-	-	-	-	-	-
1	1	77	1	0	0	0	0	0	0	0	2	8	1	0	1	183.2	1	1	0	0	1	11	40	8	0	3	4
2	2	57	0	1	1	0	0	1	1	0	0	5	1	0	0	346.667	0	0	0	0	0				1	1	4
3	2	76	1	1	1	0	0	0	0	0	0	1	1	0	0	368	0	0	0	1	1				1	3	2
4	2	69	1	1	0	0	0	0	1	0	0	1	1	0	0	455.882	1	1	1	0	0	29	68	7	1	3	0
5	2	48	1	0	0	0	0	0	0	0	0	1	1	0	0	270.732	1	0	0	0	0	15	38	11	1	3	2
6	2	30	1	0	0	0	0	0	0	0	2	5	0	1	1	216	0	1	0	1	0	12	31	7	1	3	3
7	2	43	1	0	1	0	0	1	0	0	0	2	1	1	0	258.667	1	0	1	0	0	38	73	15	1	3	0
8	2	64	1	0	0	0	0	0	0	0	2	29	1	1	0	404.762	1	1	0	0	0	16	54	7	1	3	3
9	2	78	1	1	1	0	0	0	0	0	0	1	1	0	1	149.18	1	1	1	1	1	37	83	19	1	3	2
10	2	55	1	1	1	0	0	1	0	0	0	7	1	0	0	330	0	0	0	0	0				1	1	2
11	2	49	1	1	1	0	0	1	0	1	2	2	1	1	0	428	1	1	0	0	1				1	3	1
12	2	58	1	1	1	1	G4/A2	0	0	0	0	5	1	1	1	168.571	1	1	0	1	0	36	67	17	1	3	2
13	2	63	0	1	0	0	0	1	0	0	2	6	0	1	0	377.5	1	0	1	0	0	19	57	9	1	3	4
14	1	76	0	1	0	0	0	1	0	0	2	11	0	0	1	142	1	1	1	0	0	16	24	7	0	3	0
15	1	63	1	1	1	0	0	0	0	0	2	12	0	0	1	204.444	1	1	1	1	0	14	23	11	0	3	4
16	2	64	1	0	0	0	0	0	0	1	2	3	1	0	1	154	1	1	1	0	0	27	55	11	1	3	0
17	2	86	1	1	0	0	0	0	0	0	0	4	0	0	0	333.333	1	1	0	0	0	12	36	8	1	2	3
18	1	18	0	0	0	0	0	0	0	0	2	2	0	0	1	412	0	0	1	0	0	7	27	3	0	2	0
19	1	73	0	1	0	0	0	0	0	0	2	3	0	0	0	273.333	1	1	1	0	0	12	39	9	0	3	0
20	2	48	0	0	0	0	0	0	0	1	0	22	0	1	1	407.5	1	1	0	1	0	17	39	10	1	3	1
21	2	64	1	1	0	1	G2/A1	0	0	0	2	24	1	1	1	103.222	1	1	0	0	1	22	56	10	1	3	2
22	1	81	0	1	0	0	0	0	0	0	2	3	0	0	0	296.667	1	0	1	0	0	17	38	11	0	3	3
23	2	69	1	1	1	0	0	1	0	0	0	5	0	0	1	120	1	1	0	0	0	28	54	11	1	3	4
24	2	70	0	1	0	0	0	0	0	1	0	18	1	0	1	216.471	1	1	0	0	0	29	64	10	1	1	3
25	2	68	1	1	0	0	0	0	0	1	2	11	1	0	1	161.429	1	1	0	0	0	17	46	11	1	3	1
26	2	68	0	0	0	0	0	0	0	1	2	5	1	0	1	175	1	0	1	1	0	24	50	11	1	3	4
27	2	68	0	1	0	0	0	0	0	1	2	11	1	0	0	80	1	1	1	0	1	24	46	9	1	3	4
28	2	53	0	1	0	1	G4/A2	0	0	0	2	17	1	1	1	256	0	0	0	0	0	16	32	5	1	1	2
29	2	53	1	0	0	1	G4/A2	0	0	0	0	3	0	1	0	376.667	1	1	0	0	0	24	41	9	1	2	2
30	2	32	0	0	0	0	0	0	0	0	2	2	0	0	1	194	1	0	1	1	1	20	62	18	1	3	2
31	2	72	1	1	1	0	0	0	0	1	2	19	1	0	1	538	1	1	0	0	0	20	57	10	1	2	1
32	2	70	1	1	1	0	0	0	0	0	2	12	0	1	1	146.25	1	1	1	0	0	29	51	14	1	3	4
33	1	69	1	1	1	0	0	0	0	0	0	2	0	0	1	314	1	1	0	0	0	9	31	7	0	1	4
34	2	59	0	0	0	0	0	0	1	0	0	3	0	0	0	413.333	1	1	0	0	0	19	34	7	1	2	0
35	2	55	1	1	0	0	0	0	0	0	0	15	0	1	1	94	1	1	1	1	0	22	43	13	1	3	1
36	1	53	0	1	0	0	0	0	0	1	0	14	1	0	0	506.667	1	1	1	0	0	21	41	5	0	2	4
37	2	79	1	1	1	0	0	1	0	0	2	17	0	1	1	177.143	1	1	0	0	1	24	54	15	1	3	4
38	2	80	1	1	1	0	0	1	0	0	0	6	1	1	0	318	1	1	0	0	0	27	57	7	1	2	0
39	1	82	1	1	0	1	G3b/A1	0	0	0	2	26	1	0	1	149.412	1	1	1	0	0	23	59	10	0	2	2
40	2	82	1	1	0	0	0	0	0	1	2	11	1	0	1	89	1	1	1	0	0	27	73	12	1	3	2
41	1	72	1	1	0	1	G3b/A1	0	0	1	2	18	0	0	1	83	1	1	0	0	0	15	46	10	0	3	4
42	1	64	0	1	0	0	0	0	0	1	2	20	1	0	1	135.714	1	1	1	1	0	15	44	13	0	3	2
43	2	70	0	1	0	0	0	0	0	0	0	5	1	0	1	483.333	1	1	1	1	1	22	56	14	1	3	0
44	2	65	1	0	0	0	0	1	0	1	2	19	1	0	1	145.263	1	1	0	0	0	21	46	11	1	3	0
45	2	62	1	1	1	0	0	0	0	1	0	11	1	1	1	198	1	1	1	0	0	25	77	12	1	3	0
46	1	76	1	1	1	0	0	0	1	0	2	3	0	0	1	226	1	1	0	0	0	10	43	9	0	1	0
47	2	82	1	1	0	0	0	0	0	0	2	6	1	1	1	148	1	1	1	1	0	27	74	17	1	3	0
48	2	66	1	1	1	0	0	0	0	0	2	9	1	0	0	350	1	1	1	0	0	17	31	10	1	3	0
49	2	63	1	1	0	1	G3a/A2	0	0	0	0	3	0	0	0	236.667	0	1	0	0	0	12	34	5	1	2	4
50	2	60	1	1	0	0	0	1	0	0	0	3	0	0	0	443.333	1	1	0	0	0	17	37	8	1	2	0
51	1	51	1	1	0	1	G3b/A1	0	0	0	2	5	1	0	1	89	1	1	1	0	0	20	42	13	0	3	0
52	2	68	1	1	0	0	0	1	0	0	2	19	1	0	1	226.667	1	1	1	0	1	30	59	12	1	3	4
53	1	84	0	1	0	0	0	0	0	0	2	9	1	0	1	163.333	1	1	0	0	0	12	45	8	0	1	0
54	1	79	1	1	0	0	0	1	0	0	2	16	1	0	1	362	1	1	0	0	0	15	46	6	0	1	2
55	2	51	1	1	1	0	0	0	0	0	2	15	1	1	1	178.333	1	1	1	0	1	25	67	14	1	3	4
56	2	44	1	0	0	0	0	0	0	0	0	8	0	0	1	73	1	1	1	1	0	24	65	12	1	3	1
57	2	57	1	1	0	0	0	0	0	1	2	8	1	0	0	412.5	1	1	1	0	1	32	60	11	1	3	4
58	2	50	1	0	0	0	0	0	0	0	0	2	0	1	0	763.333	0	0	0	0	0	24	56	9	1	1	4
59	1	64	0	1	0	0	0	1	0	1	0	19	1	0	1	144	1	1	1	0	0	16	51	7	0	3	2
60	1	77	0	1	0	0	0	0	0	0	2	8	0	0	1	148	0	0	1	0	0	9	34	2	0	2	2

## Sheet: Urinary actin laboratory data
No.	Group (control: 0; sepsis: 1; sepsis + AKI: 2)	Day	Se-Creatinine (µmol/L)	Diuresis (mL/24h)	RRT (0: no; 1: yes)	AKI (non-AKI: 0; AKI-1: 1; AKI-2: 2; AKI-3: 3)	U-actin (µg/L)	U-actin/u-creatinine (µg/mmol)	U-actin/U-TP (%)	U-TP (mg/L)	U-ALB (mg/L)	U-Creatinine (mmol/L)	U-ORM (mg/L)	U-cysC (mg/L)	Se-actin (mg/L)	Se-TP (g/L)	Se-ALB (g/L)	Se-Bilirubin (µmol/L)	Se-CK (U/l)	Se-CRP (mg/L)	Se-PCT (ng/mL)	WBC (G/L)	PLT (G/L)	INR	30-day survival (0: yes; 1: exitus)	-
C1	0	1	70	-	-	0	2.17	0.175581	0.0031	70	8	12.359	0.34	0.07	0.9195	69.6	-	-	23	0.5	-	4.71	328	-	0
C2	0	1	70	-	-	0	4.37	0.329936	0.00485556	90	20	13.245	4.7	0.09	0.754401	76.6	-	-	53	1.5	-	7.69	351	-	0
C3	0	1	74	-	-	0	0.69	0.18283	0.001725	40	2	3.774	3.1	0.03	0.798394	78.1	-	-	61	1.6	-	4.8	281	-	0
C4	0	1	78	-	-	0	1.91	0.142463	0.00136429	140	15	13.407	23.95		0.598944	71.9	-	-	34	0.8	-	6.97	250	-	0
C5	0	1	66	-	-	0	1.61	0.123951	0.00268333	60	4	12.989		0.05	0.752571	74.7	-	-	92	4.7	-	6.87	262	-	0
C6	0	1	62	-	-	0	0.86	0.0722568	0.00143333	60	4	11.902	0.82	0.09	0.906047	72.1	-	-	78	1.7	-	9.25	268	-	0
C7	0	1	73	-	-	0	0.58	0.213	0.00193333	30	2	2.723		0.03	0.877303	78.7	-	-	52	1.5	-	5.53	251	-	0
C8	0	1	75	-	-	0	5.35	0.360391	0.00411538	130	14	14.845	1.38	0.11	0.727809	76.8	-	-	47	1.2	-	7.77	412	-	0
C9	0	1	70	-	-	0	0.42	0.143003	0.0014	30	2	2.937	2.35	0.03	0.577345	72.5	-	-	84	3.1	-	5.58	224	-	0
C10	0	1	55	-	-	0	0.41	0.129012	0.001025	40	2	3.178	0.13	0.03	0.560844	68.1	-	-	35	0.6	-	4.17	259	-	0
C11	0	1	54	-	-	0	6.29	0.5957	0.00571818	110	16	10.559	6.4	0.1	0.956707	73.4	-	-	73	1.5	-	6.36	346	-	0
C12	0	1	69	-	-	0	1.73	0.112806	0.00192222	90	4	15.336	0.49	0.06	0.777822	73.2	-	-	26	0.4	-	4.36	219	-	0
C13	0	1	76	-	-	0	3.21	0.672815	0.00535	60	7	4.771	0.76	0.04	0.768921	71.2	-	-	68	2	-	4.76	246	-	0
C14	0	1	54	-	-	0	0.26	0.0546563	0.00065	40	2	4.757	0.2	0.03	0.884968	68.1	-	-	61	3.3	-	6.39	282	-	0
C15	0	1	60	-	-	0	0.23	0.0955546	0.000766667	30	2	2.407	0.14	0.03	0.466329	65.7	-	-	54	1.6	-	4.42	222	-	0
C16	0	1	96	-	-	0	1.41	0.159286	0.00282	50	6	8.852	3.54	0.07	0.625186	65.9	-	-	38	0.3	-	4.32	306	-	0
C17	0	1	102	-	-	0	0.55	0.0394605	0.000423077	130	3	13.938	1.79	0.07	0.701069	69.8	-	-	63	1.8	-	9.92	271	-	0
C18	0	1	68	-	-	0	0.92	0.0509667	0.000707692	130	40	18.051	3.68	0.09	0.812557	70	-	-	82	3.4	-	7.9	346	-	0
C19	0	1	71	-	-	0	0.17	0.0904255	0.0017	10	2	1.88	0.22	0.04	0.623425	67.2	-	-	46	1.1	-	6.07	224	-	0
C20	0	1	85	-	-	0	0.31	0.019437	0.000516667	60	3	15.949	0.98	0.08	0.672635	65.6	-	-	71	1.5	-	6.43	197	-	0
C21	0	1	75	-	-	0	2.01	0.174783	0.00335	60	16	11.5	2.8	0.06	1.32158	72.4	-	-	39	0.6	-	5.18	273	-	0
C22	0	1	68	-	-	0	0.16	0.020141	0.0004	40	2	7.944	1.61	0.05	0.758066	64.8	-	-	51	0.4	-	4.55	233	-	0
C23	0	1	74	-	-	0	0.22	0.0155345	0.000366667	60	3	14.162	0.29	0.06	0.743679	65.6	-	-	88	1.7	-	5.34	200	-	0
C24	0	1	103	-	-	0	0.38	0.11236	0.0038	10	2	3.382	0.75	0.02	0.739318	73.8	-	-	41	0.7	-	6.11	288	-	0
11	1	1	91	1945	0	0	1.26856	0.323859	0.000551546	230	63	3.917	89.3684	0.28	1.06611	39.6	21.2	61.1		350.53	9.41	5.93	207	1.32	1
12	1	2	84	1545	0	0	1.0231	0.304586	0.000341035	300	99	3.359	163.842	0.152685	2.20182	47.6	22.6	48.8		370.13	7.35	9.58	284	1.24	1
13	1	3	101	3335	0	0	5.52529	1.16789	0.000541695	1020	306	4.731	273.895	0.188487	2.20678	45	18.6	47.9	301	174.3	5.25	18.94	347	1.53	1
21	2	1	117	650	0	1	3.03901	0.426289	0.000620206	490	22	7.129	91.0526	0.373815	2.86559	50.2	22.3	2.7		324.13	1.97	16.36	475	1.4	1
22	2	2	132	1450	0	1	3.21514	0.336347	0.000554335	580	11	9.559	102.716	0.060021	2.92599	50.5	17	6.6		392.81	12.78	19.32	426	1.47	1
23	2	3	143	1910	0	1	2.31352	0.936267	0.000963965	240	15	2.471	50.7895	0.27378	3.06257	52.5	19.2	2.8		456.14	16.57	16.99	398		1
31	2	1	182	850	0	1	2.71722	0.378022	0.000445446	610	22	7.188	102.568	0.086346	0	45.7	22	34.5		483.3	5.18	14.29	50	1.16	1
41	2	1	177	585	0	2	46.4496	10.417	0.0103221	450	123	4.459	145.895	0.124254	3.6934	43	19.2	14.7	181	377.85	44.96	2.78	212	1.87	1
51	2	1	71	180	0	2	31.6451	5.33915	0.00427637	740	32	5.927	194.526	1.44261	1.17405	54.8	15.8	26	63	259.57	59.88	7.06	106	1.08	1
61	2	1	424	200	1	3	219.777	99.6721	0.00295399	7440	127	2.205	470.526	2.38504	2.08358	30.9	22.2	9.8	86	73.52	26.73	12.39	54	1.14	0
62	2	2	426	300	1	3	373.874	134.681	0.00499164	7490	97	2.776	537.263	4.43313	5.67048	49.2	36.6	10.9	215	29.58	11.08	18.96	115	0.86	1
71	2	1	236	15	1	3	551.898	69.9934	0.0284483	1940	967	7.885	139.789	1.61109	3.7153	40.2	18.2	20	1021	138.57	35.6	25.56	140	1.4	1
81	2	1	439	133	1	3	13.073	1.2569	0.00214311	610	304	10.401	98.7368	0.056862	1.76137	50.4	26.6	3	79340	178.21	117.53	12.14	162	0.96	1
82	2	2	388	25	1	3	42.7545	9.76352	0.00274067	1560	680	4.379	191.789	1.25307	1.18343	51.7	27.8	1.6	28378	163.4	33.83	11.68	139		1
83	2	3	387	65	1	3	61.1982	6.76597	0.00294222	2080	965	9.045	189.895	1.12671	0.953157	48.9	26.7	5.7	6805	74.72		8.8	152		1
91	2	1	283	30	0	2	8.68949	0.560757	0.00202081	430	19	15.496	5.21895	0.015795	0.69092	38.3	18.7	38.2	1024	75.32	33.54	0.67	37	2.14	1
101	2	1	114	345	0	2	0.732403	0.0900754	0.000120066	610	233	8.131	265.579	0.156897	0.415727	44	22.5	6.4	5799	228.54	4.1	13.85	153	1.12	1
102	2	2	223	740	0	2	9.49823	1.39026	0.000871397	1090	534	6.832	275.789	13.2257	0.51175	48.8	24.1	3.1	4932	251.64		9.51	243	1.14	1
103	2	3	436	40	0	2	0.476716	0.0277806	3.11579e-05	1530	375	17.16	925.474	0.080028	1.69179	47.1	20.6	2.7		109.12		20.33	334	1.09	1
111	2	1	290	10	1	3	1450.32	427.571	0.0273645	5300	2440	3.392	797.684	1.23201	0.82885	33.9	20.1	360.2	286	325.2	83.21	39.75	164	1.22	1
121	2	1	351	69	1	3	6.58652	0.520879	0.000457397	1440	407	12.645	149.263	5.23341	0.190439	41.4	26.7	16.1		435.89	130.1	0.65	27	1.07	1
122	2	2	344	30	1	3	1.70178	0.302592	0.000105701	1610	201	5.624	172		0.132483	38	19.5	6.9		365.86	152.5	1.03	16		1
131	2	1	450	370	1	3	29.2873	12.9133	0.00109731	2669	825.46	2.268	482.21	0.648		43.7		7.1	144	414.27	4.72	39.46	494	1.18	0
132	2	2	392	770	1	3	1.24521	1.1198	0.000327688	380	47.06	1.112	79.0947			90	16.4	5.5	47.7	332	5.79	21.25	177	1.14	0
133	2	3	304	2180	0	3	1.70739	1.5368	0.000625416	273	40.06	1.111	51.4526	0.435		54.6	18.1	8.3	54	200.5	3.57	16.57	137	0.99	0
141	1	1	108	2410	0	0	2.39654	0.946875	0.000735135	326	103.41	2.531	121.47	0.359		40.2	19.7	7.2	305	395.5	18.85	16.24	248	1.49	0
142	1	2	83	2380	0	0	34.5953	4.99067	0.00159352	2171	744.66	6.932	494.4	2.09547		39.1		5	216	302.33	11.69	17.37	171	1.13	0
143	1	3	70	1775	0	0	10.2025	1.59688	0.000659502	1547	278.89	6.389	362.6	0.465		41.4		4.7	223	120.4	7.09	9.36	121		0
151	1	1	69	1365	0	0	1.49387	2.28072	0.00373468	40	0	0.655	9.94032	0.012636	1.17374	26.6	8.5	2.3	187	220.7	7.09	9.4	53	1.56	0
152	1	2	102	322	0	0	57.8876	31.512	0.0206741	280	82.6	1.837	23.6083	0.037908	1.22247	28.3	10.2	5.7	97	287	11.56	16.8	39	1.5	0
153	1	3	81	650	0	0	1.86544	1.89001	0.00266492	70	1.6	0.987	15.5844	0.228501	1.40048	30.9	10.9	4.4	207	240.1	6.54	20.9	32	1.29	0
161	2	1	328	4020	0	2	11.0302	4.21484	0.0021212	520	181.2	2.617	105.468	3.20112	0.367864	44.1	23.8	3.6	11080	516.9	265.9	7.7	152	1.96	1
162	2	2	301	4060	0	2	2.99597	1.59785	0.00249664	120	21.7	1.875	70.5721	3.81186	0.306491	43.8	23.8	5.3	6372	698.8	98.32	12.9	106	1.38	1
171	2	1	300	2700	0	2	19.774	7.00959	0.0123588	160	40.4	2.821	21.2495	8.59248	1.2285	48.7	22.9	5.5	323	157.5	5.85	9.17	180	1.4	0
172	2	2	245	1950	0	2	23.8547	5.24394	0.0125551	190	30.2	4.549	26.325	8.424	1.25275	48.5	22.5	4.2	99	102.7	3.18	7.56	164	1.46	0
173	2	3	202	1725	0	2	25.8496	6.22133	0.0172331	150	27.8	4.155	16.5532	1.87434	1.31536	48.5	22.8	3.9	89	47.8	1.4	8.37	158	1.6	0
181	1	1	83	340	0	0	0.637541	0.0972751	5.40289e-05	1180	24.3	6.554	31.948	0.528606	0.680891	41.7	23.5	7.8	2334	11.3	2.42	13.8	201	1.6	0
182	1	2	46	3200	0	0	2.75493	0.920766	0.00196781	140	17.5	2.992	24.1558	0.202176	0.772707	42.3	22.3	3.4	3671	138.5	1.54	12.5	163	1.58	0
183	1	3	37	3200	0	0	5.29846	1.70973	0.00529846	100	18.1	3.099	11.4566	0.076869	0.748926	41.1	22.8	4.1	1830	111.4	0.8	11.2	156	1.33	0
191	1	1	107	490	0	0	2.53625	0.444879	0.000528386	480	17.1	5.701	85.6089	4.5279	1.01938	42.3	24.4	21.9	3518	338.2	33.44	8.36	155	1.62	0
192	1	2	83	2750	0	0	6.39942	1.19103	0.00168406	380	14.7	5.373	78.4696	18.7013	0.952048	42.7	23.2	18	943	405.7	23.38	9.76	112	1.29	0
193	1	3	65	1575	0	0	4.80208	0.685816	0.00126371	380	9.2	7.002	66.7602	11.6251	0.921886	42.5	21.6	10.9	476	241.2	12.65	4.97	87	1.04	0
201	2	1	159	575	1	3	11.5461	19.3401	0.00721629	160	89.4	0.597	6.65496	0.118989	0.397238	36.3	20.7	5.2	3031	55.3	6.44	15.5	85	1.55	0
202	2	2	123	500	1	3	4.2401	3.93695	0.00235561	180	69.6	1.077	9.43488	0.027378	0.471921	45	27.4	10.3	1406	36.4	4.13	14.5	80	1.25	0
203	2	3	106	400	1	3	16.0898	9.20467	0.00365677	440	167.2	1.748	20.0281	0.226395	0.502225	51.7	36.5	10.8	513	18.2	2.43	15.8	77	1.25	0
211	2	1	86	215	1	3	0.757108	1.04141	0.00378554	20	4.4	0.727	14.4261	0.424359	0.501888	42.2	17.3	67.3	111	195.6	10.6	10.7	182	1.4	1
212	2	2	87	320	1	3	2.59196	0.641099	0.000863987	300	29.9	4.043	50.7546	0.300105	0.383829	41.2	23	85.4	110	303.2	10.89	6.57	85	1.3	1
213	2	3	100	440	1	3	9.50932	5.36643	0.00452825	210	74	1.772	50.8388	1.07406	0.369097	43.3	26.5	120.7	70	367.8	14.7	13.2	49	1.3	1
221	1	1	139	1480	0	0	0.430887	0.152149	0.000116456	370	45.8	2.832	39.8455	1.1583	0.400472	41.6	22.2	7	1448	157	40.6	14.9	111	1.71	0
222	1	2	122	1855	0	0	2.37869	0.494222	0.000330374	720	113.6	4.813	67.6868	1.38996	0.421329	41.1	23.6	8.1	1084	226.3	19.61	13	115		0
223	1	3	121	1825	0	0	1.4555	1.10684	0.00363874	40	14	1.315	13.4995	0.759213	0.559613	38.8	21.2	8.1	489	232.9	6.44	15.2	52		0
231	2	1	341	325	0	3	0.382331	0.224504	0.00014705	260	17.3	1.703	24.4296	0.04212	0.622404	43.5	23.9	20.3	1055	390.5	140.3	16.6	329	1.5	0
232	2	2	186	945	0	3	1.23302	1.3685	0.00176145	70	14.9	0.901	13.4573	0.044226	0.692052	41.3	23.4	16.4	456	196.1	82.45	17.9	265	1.84	0
233	2	3	136	2640	0	3	0.832367	2.26803	0.00832367	10	6.4	0.367	5.20182	0.355914	0.516841	38.6	22.7	14.5	192	94	42.92	24.3	261	1.53	0
241	2	1	196	895	0	2	3.04248	0.699259	0.000515674	590	66	4.351	114.7	13.9628	0.907487	51.1	23.1	19.5	52	432.6	61.07	75.1	158	1.2	1
242	2	2	166	1610	0	2	7.60835	2.57213	0.0044755	170	16	2.958	70.3615	3.95928	0.889812	49.7	21.1	8.1	23	454.1	46.06	48.8	129	1.2	1
243	2	3	157	3100	0	2	5.6753	2.01323	0.00270252	210	12.4	2.819	77.1638	5.74938	1.37117	54.6	22	7.4	80	384.6	23.93	46.1	118		1
251	2	1	155	1880	0	2	14.7368	2.58768	0.00120794	1220	19.5	5.695	147.4	21.0726	0.836978	49.1	19	10.9	43	197.6	10.55	12.5	561	1.27	1
252	2	2	128	2100	0	2	9.68029	4.52985	0.00420882	230	8	2.137	41.5514	3.91716	0.932696	46.4	16.9	4.3	18	93.9	6.7	17.6	541	1.2	1
253	2	3	131	2480	0	2	12.9328	2.44615	0.0016166	800	37.9	5.287	67.2867	9.30852	0.782562	46.9	28.6	4.2	17	47.2	4.44	18.2	456		1
261	2	1	73	421	0	1	3.68335	1.86877	0.00122778	300	13.4	1.971	19.3752	6.4233	0.570067	36	11.8	3.4	44	71.63	2.53	17.9	95	1.41	1
262	2	2	68	470	0	1	39.7076	25.8009	0.0132359	300	57.1	1.539	25.7353	6.6339	0.625201	39.4	23.5	3.7	21	274.4	5.24	56.8	118		1
263	2	3	112	2050	0	1	4.28355	7.26025	0.00611935	70	11.1	0.59	5.95998	4.93857	0.547925	41	26.5	4.9	33	277.8	8.64	38.8	81.3	1.51	1
271	2	1	118	260	0	2	9.51654	3.25797	0.000743479	1280	78.2	2.921	87.757	1.29519	0.49992	36.7	16.9	83.6	19	102.2	3.76	13	240	1.22	1
272	2	2	136	1190	0	2	22.0999	19.4029	0.00597294	370	27.6	1.139	58.631	6.36012	0.702004	41.1	19.5	58.6	17	187.1	9.4	21.8	185	1.21	1
273	2	3	147	1650	0	2	38.2247	16.3423	0.00955617	400	72.9	2.339	119.031	1.46367	0.518737	43.4	19.3	35.9	12	229	8.96	8.89	150		1
281	2	1	287	1480	1	3	7.64749	8.22311	0.00294134	260	33.4	0.93	22.9554	7.31835	0.641922	53.9	24.6	6.9	117	193.5	3.53	30.5	482	1.15	1
282	2	2	341	2655	1	3	181.779	112.906	0.0195461	930	203.2	1.61	84.9982	8.8452	0.774713	60.4	25.7	8.2	110	224	3.49	23.6	467	1.14	1
283	2	3	287	2095	1	3	42.6491	63.3715	0.0142164	300	56.4	0.673	25.1667	9.84555	0.84807	56.5	24.8	8.5	59	163	2.79	20.4	453	1.14	1
291	2	1	328	948	1	3	67.9181	32.3265	0.0226394	300	129.2	2.101	31.232	1.64268	0.606718	50	28.7	4.8	105	284.2	51.16	17.5	313	1.29	0
292	2	2	256	635	1	3	82.0114	27.4377	0.0234318	350	153.8	2.989	40.1825	2.09547	0.702688	51.4	30.3	5.1	62	143.4	26.48	12.4	271	1.24	0
293	2	3	183	3685	0	3	46.133	15.455	0.0131809	350	156.5	2.985	40.4352	1.05195	0.466986	46	26	4.2	38	69.7	9.34	6.94	185		0
301	2	1	76	190	0	2	9.52503	2.41446	0.00216478	440	30.7	3.945	15.8161	0.130572	1.27585	48.6	29.8	271.5	202	37.5	58.41	30.45	67	1.43	0
302	2	2	86	1140	0	2	11.01	2.81875	0.00458751	240	12.3	3.906	6.69708	0.116883	1.13683	41.4	20	182.7	230	42.2	45.74	14.13	43	2.04	0
303	2	3	81	1695	0	2	2.71998	0.967964	0.00388569	70	2.1	2.81	2.09336	0.065286	1.21487	47.7	22.8	165.4	126	28.3	32.12	11.4	34	1.66	0
311	2	1	145	1800	0	1	0.825242	0.123706	0.000330097	250	26.1	6.671	74.2786	0.393822	0.530984	42.2	17.8	5.4	221	440.7	23.59	19.5	323	1.19	1
312	2	2	130	1990	0	1	2.18485	0.306948	0.00109243	200	41.3	7.118	97.1498	0.889785	0.588233	48.3	28.7	4.2	283	347.2	10.49	19.4	287	1.09	1
313	2	3	102	2460	0	1	3.65769	0.455673	0.00203205	180	34	8.027	47.7641	0.134784	0.549969	47.2	29.7	4.6	181	140.6	5.9	22	298	1.03	1
321	2	1	351	1400	1	3	11.3108	6.16054	0.00471282	240	73.4	1.836	59.9999	7.40259	0.315605	47.5	24.7	21.9	2592	556.6	75.47	16.9	196	1.5	0
322	2	2	176	1590	1	3	10.9521	5.80703	0.00476177	230	86.2	1.886	56.2091	0.846612	0.26846	46.2	25.8	22.1	5989	477.4	29.84	21.7	147	1.55	0
323	2	3	86	1510	1	3	12.921	4.54803	0.00358915	360	71.4	2.841	24.3243	2.74833	0.273836	55.6	36.4	12.2	1826	116.8	10.35	8.54	62	1.2	0
331	1	1	103	1280	0	0	1.40711	0.929396	0.00351776	40	4.9	1.514	17.1428	0.023166	0.749597	58.2	30.1	4.6	145	295.4	2.36	29.8	253	1.27	0
332	1	2	93	3315	0	0	11.8097	1.85482	0.0078731	150	22.1	6.367	42.5833	0.075816	0.681052	52.7	28.1	3.8	104	322.5	2.57	19.4	162	1.45	0
341	2	1	210	2550	0	2	23.7287	22.9042	0.0182529	130	37.1	1.036	17.0375	5.4756	1.6137	50.4	28.8	1.6	28	119.1	6.69	17.2	294	1.21	0
342	2	2	177	4390	0	2	285.363	82.048	0.0679435	420	90.1	3.478	46.1635	5.65461	1.29085	49.8	26.3	1.2	21	52	4.27	12.1	224	1.1	0
343	2	3	168	3450	0	2	58.5358	48.8205	0.0487798	120	40.9	1.199	15.9214	2.35872	1.33883	50.1	27	1.2	19	22.8	2.31	14.2	216	1.06	0
351	2	1	176	390	1	3	8.18467	1.33062	0.00209863	390	26.8	6.151	129.603	0.967707	0.928997	49	25.1	12.3	93	388.7	31.25	9.86	74	1.25	0
352	2	2	188	800	1	3	0.983041	0.154785	9.10223e-05	1080	25.8	6.351	163.636	0.211653	0.802891	50.1	23.8	12.6	576	418.2	16.63	12.8	57	1.45	0
353	2	3	78	1700	1	3	2.12137	0.510189	0.000482129	440	19.9	4.158	131.035	2.32713	0.991293	48.3	22.9	12.3	1501	274.3	7.88	14.6	36	1.33	0
361	1	1	46	1260	0	0	0.132175	0.0207333	7.86757e-06	1680	13.4	6.375	214.307	0.836082	0.361094	38.9	19.2	3.2	26	306.9	10.88	18.66	348	1.42	1
371	2	1	419	2100	1	3	7.05269	2.6267	0.00190613	370	56.8	2.685	45.3632	0.825552	0.231543	51	27.6	37.9	411	249.8	24.29	17.85	241	1.29	0
372	2	2	220	320	1	3	15.226	4.60835	0.00241682	630	100.8	3.304	85.0192	0.254826	0.317298	50.3	27.3	15.2	428	165	13.18	17.25	221	1.3	0
373	2	3	159	80	1	3	10.4052	4.00815	0.00165161	630	59.3	2.596	55.0719	0.146367	0.391299	47.7	24.7	11.3	201	99	9.7	12.19	166	1.25	0
381	2	1	199	1310	1	3	14.5815	2.34694	0.00694359	210	61.8	6.213	72.1305	0.186381	0.925376	55.2	28.9	2.7	1081	278.4	1.83	20.47	299	1.52	1
382	2	2	178	1415	0	3	8.55272	2.34836	0.0122182	70	22.4	3.642	21.3127	0.033696	0.473959	52.1	26.3	2.3	1048	128.2	1.41	16.39	254	1.48	1
383	2	3	179	2690	0	3	8.01596	4.67131	0.0160319	50	9.4	1.716	6.99192	0.180063	0.961614	46.2	24.6	2.3	1496	64.6	1.06	12.38	244	1.55	1
391	1	1	151	1920	0	0	0.977521	0.417209	0.0016292	60	1.9	2.343	24.4928	0.455949	1.23689	40	19.9	5	401	339.3	7.91	10.2	335	1.36	1
392	1	2	162	2610	0	0	2.63753	0.638319	0.00219794	120	3.3	4.132	27.1463	1.29519	1.54654	39.8	19.2	3.6	166	223.7	4.92	9.02	209	1.07	1
393	1	3	141	3760	0	0	0.733446	0.313975	0.00122241	60	4	2.336	11.1407	0.436995	0.897262	46.3	31.2	5.5	85	67.8	2.81	6.93	139	1.04	1
401	2	1	180	2330	0	1	0.190041	0.148586	0.000271487	70	8.5	1.279	23.6714	3.52755	0.644603	42.2	21.4	12.8	3716	290.2	61.92	9.49	141	1.19	1
402	2	2	120	5290	0	1	0.882516	0.170403	0.000220629	400	17.3	5.179	84.7454	8.2134	0.618884	43.2	22	5.9	2158	278.2	39.98	19.13	100	1.06	1
403	2	3	80	2220	0	1	3.89083	0.843997	0.000707423	550	26.4	4.61	99.2979	17.0059	0.652565	42.8	22.8	4.4	850	160.6	15.08	24.72	82	1.01	1
411	1	1	163	1645	0	0	3.06648	1.19179	0.0025554	120	5.1	2.573	32.5588	0.940329	0.360873	38.2	17.9	7.5	198	403.7	24.37	11.77	223	1.5	0
412	1	2	136	5100	0	0	4.60686	0.922295	0.00153562	300	30.6	4.995	56.0196	8.58195	0.345752	42.3	24	6.5	206	272.7	10.25	9.42	184	1.28	0
413	1	3	103	2970	0	0	6.99342	1.75979	0.00279737	250	29.9	3.974	36.2864	6.9498	0.301486	45.3	29	7.6	108	134	5.11	8.4	177	1.27	0
421	1	1	65	2765	0	0	2.44059	0.600982	0.00106113	230	8.1	4.061	105.574	0.078975	0.211455	33.4	17.1	13.6	391	398.4	22.25	5.34	28	1.25	1
422	1	2	67	2340	0	0	10.7215	3.91439	0.00670095	160	51.5	2.739	46.0372	0.064233	0.103008	39.1	25.2	15.6	241	306.1	15.2	7.36	12	1.07	1
423	1	3	56	3540	0	0	1.34512	0.94262	0.00224186	60	3.9	1.427	19.4594	0.112671	0.342903	43.7	29.9	26.7	315	217.5	9.43	11.15	21	1.05	1
431	2	1	233	970	0	2	10.5265	9.91197	0.0150379	70	31.1	1.062	20.4071	0.208494	0.839437	51.8	32.6	41.3	2648	18.6	74.22	9.55	40	1.64	1
432	2	2	147	4300	0	2	9.67956	3.73296	0.0138279	70	19.3	2.593	26.8515	0.046332	0.805346	46.7	30	15.8	1496	47.5	48.56	15.26	14	1.38	1
433	2	3	102	3150	0	2	13.7558	5.17135	0.0105814	130	26.8	2.66	33.5486	0.18	0.690006	44.7	28.3	7.8	3586	18.1	22.84	13.94	23	1.09	1
441	2	1	148	2165	0	1	18.3907	6.40345	0.0167188	110	33.6	2.872	33.8013	0.26	0.905226	56.6	29.3	4.4	482	276	6.95	14.34	301	1.08	1
442	2	2	132	3310	0	1	5.2706	1.12885	0.00479145	110	20.9	4.669	29.5893	0.1	0.947881	56.2	27.8	2.4	85	163.5	6.2	10.79	304	1.02	1
443	2	3	148	2850	0	1	3.09261	0.550972	0.00281146	110	13.5	5.613	21.5654	0.04	0.84491	52.9	25.7	2.4	120	93.1	5.64	9.36	320	1.04	1
451	2	1	526	325	1	3	1.34859	0.168953	7.02389e-05	1920	343.3	7.982	176.272	3.03	0.571295	46.9	19.4	9	2483	397.5	12.15	18	439	1.27	1
461	1	1	87	1760	0	0	3.92545	2.7336	0.00261696	150	18.1	1.436	32.7062	5.42	0.621271	40.9	20.8	3.9	141	394.3	3.76	22.29	508	1.15	0
471	2	1	207	25	1	3	127.632	41.6552	0.0296817	430	169.2	3.064	31.8427	0.08	0.71932	46.7	25.1	26.9	378	365.6	9.35	30.17	18	1.68	1
481	2	1	175	2105	0	1	2.75815	1.41371	0.00394021	70	17.8	1.951	24.4296	0.02	1.11884	48.3	23.4	25	402	441.4	4.43	20.36	162	1.96	1
482	2	2	171	4370	0	1	2.22023	1.37817	0.00317176	70	18	1.611	29.3787	0.06	1.04539	49.3	24.3	27.1	155	415.3	2.97	25.05	142	1.94	1
483	2	3	152	4450	0	1	0.543766	0.227327	0.00108753	50	1.1	2.392	7.51842	0	0.691204	44.6	22.1	31.1	68	369.4	2.61	21.64	92	1.64	1
491	2	1	142	205	0	2	135.509	38.9618	0.0483962	280	82.2	3.478	24.2822	0.4	1.16221	49.5	23.3	7.6	47	247.4	74.8	15.7	337	1.63	0
492	2	2	112	271	0	2	84.0689	26.1002	0.0336275	250	64.5	3.221	22.0498	0.4	1.3546	48.1	20.1	3.2	26	102	32.18	14.96	320	1.28	0
501	2	1	140	760	0	1	5.34622	3.65179	0.00381873	140	32.7	1.464	22.5763	5.47	1.40894	62.7	32.1	9.4	64	297.6	51.66	26.03	140	1.08	0
502	2	2	93	4310	0	1	1.58077	0.165751	0.000129571	1220	64.1	9.537	82.5341	4.16	1.08008	58.7	29.1	5.9	30	137.72	26.1	20.63	113	1.01	0
503	2	3	81	1725	0	1	17.5614	2.8625	0.00390254	450	38.4	6.135	37.4657	1.04	0.788894	58.6	28.2	4.5	26	69.8	12.34	17.45	125		0
511	1	1	199	1600	0	0	0.580773	0.410731	0.000829676	70	38.2	1.414	24.3243	0.63	0.251117	43.9	27.6	4.3	197	87.1	0.52	22.96	277	1.29	1
512	1	2	198	3250	0	0	0.886342	0.58815	0.00147724	60	25.5	1.507	25.2509	0.33	0.27815	43.3	23.9	3.5	84	172.2	15.73	26.1	216	1.19	1
513	1	3	189	1655	0	0	3.40758	0.966689	0.00283965	120	28.4	3.525	41.9094	0.37	0.348113	46.2	25	2.7	66	157.5	14.4	29.15	207		1
521	2	1	180	355	0	2	6.01459	2.32134	0.00122747	490	121.9	2.591	65.0965	1.04	1.09046	37.9	15.9	53.3	403	365.7	11.03	16.35	285	1.62	1
522	2	2	271	4400	0	2	9.68044	6.34367	0.00806703	120	22.8	1.526	29.9052	6.9	1.11942	38	16	34.1	429	462.8	29.51	17.92	206	1.92	1
523	2	3	263	4630	0	2	19.2243	5.97955	0.0076897	250	32.7	3.215	62.2744	7.2	0.964425	38.2	16.1	29.1	257	458	18.39	15.48	156	1.19	1
531	1	1	62	2390	0	0	0.591834	2.38643	0.00591834	10	1.9	0.248	5.34924	0.06	0.328089	59.1	42.2	4.7	649	268.7	7.89	13.2	163	1.37	1
532	1	2	50	3670	0	0	3.54219	1.44109	0.00506027	70	13.2	2.458	26.2618	0.06	0.500773	58.1	40.6	3.3	464	132.2	6.13	17.73	170	1.22	1
533	1	3	47	2890	0	0	4.41347	3.12569	0.00630496	70	22.7	1.412	23.6083	0.08	0.579132	55.8	41.8	4	166	67.1	3.71	18.24	173		1
541	1	1	60	2230	0	0	0.733772	0.855212	0.0024459	30	0.9	0.858	5.45454	0.06	0.801877	50	25.2	6	80	225.6	1.04	14.32	232	0.91	1
542	1	2	49	3700	0	0	2.0877	0.555388	0.00173975	120	2.1	3.759	6.92874	0.2	0.74782	47.2	23.6	3.6	34	91.1	0.7	20.39	193	0.92	1
543	1	3	42	2960	0	0	5.72304	2.69193	0.00635893	90	7.5	2.126	9.20322	0.21	0.763002	47.7	23.1	3.5	47	48.9	0.55	19.36	208	0.94	1
551	2	1	182	120	1	3	178.002	27.8172	0.0174512	1020	280.9	6.399	144.766	1.51	1.46304	57.6	20	193	455	284.9	6.08	30.42	340	1.59	1
552	2	2	104	100	1	3	177.308	38.7983	0.0126649	1400	234.7	4.57	166.837	0.48	1.49917	54.1	20.4	190	2479	234.9	8.77	27.33	191	1.18	1
553	2	3	69	345	0	3	20.6032	36.4659	0.0206032	100	20.2	0.565	19.312	0.06	1.30369	57.9	20.9	187.6	1344	166.4	7.85	29.48	182	1.15	1
561	2	1	131	990	0	1	3.73878	0.296587	0.000259097	1443	75.54	12.606	491	6.14		41.3	24.1	16.7	11	260.61	10.03	0.264	22.5	2.22	0
562	2	2	148	6220	0	1	9.55071	0.870382	0.000684638	1395	107.58	10.973	530.8			48.6	22.5	11.2	87	248.49	7.89	3.62	36	4.37	0
563	2	3	161	3225	0	1	5.66513	1.05811	0.00175391	323	32.26	5.354	109.23	0.2		49.5		37.3	54	211.27	4.47	8.31	21	2.61	0
571	2	1	149	3425	0	1	3.27733	0.513044	0.000400651	818	51.51	6.388	52.16	1.83		42.5	18.2	39.1	433	138.2	29.61	23.97	130	1.76	1
572	2	2	112	1690	0	1	26.3855	5.66212	0.00334841	788	228.77	4.66	70.68	0.57		49.9		30.9	780	251.31	84.57	23.48	111	1.98	1
573	2	3	107	2055	0	1	0.550582	0.127302	7.72205e-05	713	74.91	4.325	53.53	0.415		47.3		28.2	229	215.21	64.67	18.55	79	1.92	1
581	2	1	458	335	1	3	3.15911	1.80624	0.000209768	1506	955.05	1.749	88.29	1	1.00805	51.3	28.6	3	212	124.4	16.01	7.15	111	0.81	0
582	2	2	508	30	1	3	6.83476	2.17391	0.000259581	2633	1699.4	3.144	186.85	0.87399	3.1153	54.9	30.4	3.8	171	152	9.37	10.79	120		0
583	2	3	377	165	1	3	117.746	37.7151	0.00223682	5264	3650.1	3.122	412.7	1.08	4.10159	56.6	31.7	4.9	88	152.8	8.47				0
591	1	1	104	2130	0	0	0.619363	0.465687	0.000256997	241	88.46	1.33	18.425	0.412	4.61269	38.1	20.2	8.3	149	131.14	11.17	12.9	228	1.21	1
592	1	2	112	1177	0	0	22.1227	15.3951	0.00286935	771	518.85	1.437	28.53	0.9477	3.23457	32.2	16.8	12.6	259	98.8	9.3	14.45	140	1.25	1
593	1	3	149	2050	0	0	30.9713	19.8534	0.00281557	1100	650.82	1.56	46.58	1.236	1.60755	34.3	20.9	13	1100	159.18	8.22	14.45	135	1.3	1
601	1	1	89	2445	0	0	4.0295	1.52575	0.00083948	480	198.5	2.641	81.221	1.264		50.3	26.5	6.8		304.2	6.02	11.06	204	1.08	0
602	1	2	83	2900	0	0	17.9408	5.40384	0.00284774	630	271.6	3.32	113.842	2.03229		53.3	25.2	6.6	643	220.96					0
603	1	3	92	2120	0	0	38.0117	9.27342	0.00427098	890	386.2	4.099	173.263	0.919		52.3	23.7	6.8		220.34		14.94	131	1.29	0
